# Supplementary material for: Loss of Conserved rRNA Modifications in the Peptidyl Transferase Center Leads to Diminished Protein Synthesis and Cell Growth in Budding Yeast
Source: Int J Mol Sci. 2024 May 10;25(10):5194. doi: 10.3390/ijms25105194 (PMC11121408; doi:10.3390/ijms25105194)
Supplement: Supplementary file 1 [file ijms-25-05194-s001.zip]

Archive with 1 entries (1 files):
- ijms-2975450-supplementary.pdf
